# Supplementary material for: Patterns and Mechanisms of Ancestral Histone Protein Inheritance in Budding Yeast
Source: PLoS Biol. 2011 Jun 7;9(6):e1001075. doi: 10.1371/journal.pbio.1001075 (PMC3110181; doi:10.1371/journal.pbio.1001075)
Supplement: Table S2 — Enrichments of genesets for high or low retrograde passback values. A variety of gene sets were searched for enrichment of relatively high or low values for model estimates of lateral nucleosome movement. Negative KS values indicate large 3′ to 5′ lateral movements; positive values indicate the converse. (XLSX) [file pbio.1001075.s020.xlsx]

## Sheet: NucsFeaturesVsGeneSets.passback
Geneset	KS significance (log10) for passback
stress_branch.trans-modules (N=2036)	-79.5108
stress_carbohydrate.trans-modules (N=1825)	-74.4749
Huisinga+Pugh06:SAGA-dominiated (N=508)	-72.3007
yeast_tata_genes (N=784)	-67.7996
Hughes2000:Hughes00_tup1D_up (N=423)	-64.8726
Basehoar+al-Cell04:TATA (N=1086)	-58.5228
Cellular response to glucose starvation - UP (N=1394)	-58.3743
Hughes_unpub:SPT20_{Kayu}_down (N=510)	-56.341
stress_carbohydrate_respiration.trans-modules (N=1383)	-54.9978
Hughes00_tup1__haploid__D-up.mutants (N=912)	-50.3
Alternative_carbon - UP (N=1212)	-47.5982
Yeast Mutants:Hughes00_tup1 (haploid) D-up (N=912)	-46.1238
Stationary_phase - UP (N=1343)	-44.4523
Hughes00_ssn6__haploid__D-up.mutants (N=318)	-42.9985
AA_nitrogen_metabolism.trans-modules (N=425)	-42.4757
SAGA complex - UP (N=683)	-42.1143
Yeast Mutants:Hughes00_ssn6 (haploid) D-up (N=318)	-40.8092
Sabet04_H4_TXN:Negative (N=873)	-40.4391
Purine base metabolism - UP (N=634)	-39.8223
SWI/SNF complex - UP (N=733)	-39.5047
yeast_expression:expression: Stationary_phase_up (N=562)	-39.4635
Sporulation - UP (N=1344)	-39.3817
Alpha factor stimulus - UP (N=638)	-39.2889
Nitrogen_depletion - UP (N=573)	-38.5033
amino_acid_drug_nucleotide_transport.trans-modules (N=129)	-38.2977
metal_ion_transport.trans-modules (N=129)	-38.2977
sugar_transport_vitamin_NAD_metabolism_YAP6_PHD1_NRG1.trans-modules (N=268)	-37.3841
Regulation of transcription - UP (N=1333)	-36.4392
transport.trans-modules (N=264)	-35.3568
Amino acid metabolism - UP (N=1858)	-34.9892
Chromatin modification - UP (N=1207)	-34.9683
stress.trans-modules (N=602)	-34.5782
AA_starvation - UP (N=1851)	-34.2485
aerobic_metabolism.trans-modules (N=573)	-31.6265
Ideker01_gal10plusgal_D-up.mutants (N=349)	-31.6015
Hughes00_med2__haploid__D-down.mutants (N=77)	-31.4481
development.trans-modules (N=345)	-30.7753
Diauxic_shift - UP (N=366)	-30.7387
Yeast Mutants:Hughes00_med2 (haploid) D-down (N=77)	-30.6471
General regulation of transcription - UP (N=1167)	-30.1261
Yeast Mutants:Ideker01_gal10+gal D-up (N=349)	-29.9718
Hughes00_Itraconazole_D-up.mutants (N=400)	-29.6573
Histones - UP (N=389)	-29.4412
Sudarsanam00_7385_swi1_rich_medium_D-up.mutants (N=119)	-29.4393
yeast_expression:expression: SWI/SNF complex_up (N=286)	-29.2404
Hughes_unpub:SSN8_{Kayu}_up (N=292)	-28.8601
Hog1 and/or sko1 dependent salt expression (N=549)	-28.7732
Salt induction (N=1367)	-28.3412
general_AA.trans-modules (N=253)	-28.3405
Yeast Mutants:Sudarsanam00_7385 swi1 rich medium D-up (N=119)	-28.3272
Ideker01_gal4plusgal_D-up.mutants (N=422)	-28.1895
Sudarsanam00_7369_swi1_minimal_medium_D-up.mutants (N=142)	-28.0964
Flocculation - UP (N=210)	-27.9415
Medium stress (4060) - UP (N=1633)	-27.8304
Nitrogen utilization - UP (N=2765)	-27.8167
Ideker01_gal1gal10plusgal_D-up.mutants (N=250)	-27.7599
Short stress (under 40) - UP (N=2640)	-27.7183
Long stress (over 60) - UP (N=2655)	-27.6851
Yeast Mutants:Hughes00_Itraconazole D-up (N=400)	-27.6745
Yeast Mutants:Sudarsanam00_7369 swi1 minimal medium D-up (N=143)	-27.1636
Aerobic respiration - UP (N=511)	-27.1513
Hog1 and/or Msn24 dependent salt expression (N=507)	-27.0244
Response to heat shock - UP (N=674)	-27.0032
plasma membrane (N=243)	-26.7445
Regulation of pH - UP (N=258)	-26.7066
Roberts00_fus3D_50_nM_aF__30_min_wt_D-down.mutants (N=82)	-26.5467
GO biological process:alcohol metabolism (N=140)	-26.4906
Yeast Mutants:Ideker01_gal1gal10+gal D-up (N=250)	-26.4106
Ideker01_gal10-gal_D-up.mutants (N=215)	-26.1915
Yeast Mutants:Ideker01_gal4+gal D-up (N=422)	-26.1268
Hughes_unpub:YKU80_{Stuart}_down (N=547)	-26.0322
C005-LEU3_B (N=538)	-26.0209
Hughes00_ERG11__tet_promoter__D-up.mutants (N=667)	-25.9343
TK_LEU3_B (N=358)	-25.8755
HeatShock_SUT1.reg-modules (N=208)	-25.8668
Hughes00_dig1__dig2_D-up.mutants (N=217)	-25.8653
AA_metabolism.trans-modules (N=334)	-25.8079
Yeast Mutants:Roberts00_fus3D 50 nM aF, 30 min wt D-down (N=82)	-25.7427
nitrogen_metabolism.trans-modules (N=109)	-25.2226
Yeast Mutants:Ideker01_gal10-gal D-up (N=215)	-24.8291
Hog1 dependent salt induction (N=575)	-24.7443
Ideker01_gal7plusgal_D-up.mutants (N=232)	-24.6684
AA_transport.trans-modules (N=59)	-24.6077
Yeast Mutants:Hughes00_dig1, dig2 D-up (N=217)	-24.4391
Hog1 induction on sko1 salt background (N=552)	-24.2591
Sko1-s-strong-N20 (N=417)	-24.1804
Severe stress - UP (N=3736)	-24.0733
cell_cycle_cell_wall.trans-modules (N=197)	-24.0309
Yeast Mutants:Hughes00_ERG11 (tet promoter) D-up (N=667)	-23.9716
yeast_expression:expression: Deheat_up (N=1022)	-23.9337
Heat shock - UP (N=927)	-23.7871
Response to stress - UP (N=4300)	-23.5101
Yeast Mutants:Ideker01_gal7+gal D-up (N=232)	-23.4793
Sudarsanam00_7370_snf2_minimal_medium_D-up.mutants (N=153)	-23.369
yeast_expression:expression: Na stress_up (N=359)	-23.2579
Sko1-s.8.Peak-1000.1 (N=481)	-23.079
Response to oxidative stress - UP (N=924)	-23.0734
alcohol_metabolism.go-process (N=158)	-23.0031
glucose_metabolism.trans-modules (N=76)	-22.9859
yeast_expression:expression: Rapamycin treatment_up (N=288)	-22.892
HeatShock_MSN2.reg-modules (N=329)	-22.8887
cell_wall_ACE2_SWI5.trans-modules (N=103)	-22.4616
Meiosis - UP (N=1020)	-22.3522
Ideker01_gal1plusgal_D-down.mutants (N=396)	-22.2871
Yeast Mutants:Sudarsanam00_7370 snf2 minimal medium D-up (N=154)	-22.2861
carbohydrate_energy_reserves_MSN2_HSF1.trans-modules (N=406)	-22.2317
alcohol metabolism (N=157)	-22.1063
Sko1-ns.6.Peak-1000.1 (N=362)	-22.0828
Yeast Protein-DNA (TFs):Harbison04_DAL81_RAPA (N=96)	-21.9467
HeatShock_MSN4.reg-modules (N=316)	-21.8121
oxidoreductase_activity.go-function (N=254)	-21.7564
Mutants - UP (N=384)	-21.5733
yeast_expression:expression: Response to alkali_up (N=452)	-21.549
cell_wall.trans-modules (N=117)	-21.4866
oxidoreductase activity (N=241)	-21.4736
YEPD_DM-above-5 (N=205)	-21.4465
Msn24 dependent salt induction (N=463)	-21.2776
Glycolysis - DOWN (N=184)	-21.1973
Hughes00_she4_D-up.mutants (N=423)	-21.0145
GO biological process:vitamin metabolism (N=71)	-20.9898
Yeast Mutants:Ideker01_gal1+gal D-down (N=396)	-20.8271
Carbohydrate metabolism - UP (N=3682)	-20.8226
Sko1-ns.4.Peak-1000.1 (N=372)	-20.8027
Huisinga+Pugh06:SAGA-TFIID (N=146)	-20.687
Ideker01_gal1gal10plusgal_D-down.mutants (N=206)	-20.6764
Sko1-s.6.Peak-1000.1 (N=465)	-20.4805
GO molecular function:oxidoreductase activity (N=236)	-20.4772
rRNA_biogenesis_Puf4.trans-modules (N=551)	23.6495
rRNA_metabolism.trans-modules (N=554)	24.1934
structural molecule activity (N=324)	24.8532
nuclear lumen (N=504)	25.2014
organelle organization and biogenesis (N=1002)	25.2047
membrane-enclosed lumen (N=698)	25.2974
organelle lumen (N=698)	25.2974
organelle_lumen.go-component (N=662)	26.42
nuclear_lumen.go-component (N=461)	26.7096
intracellular organelle (N=3589)	27.0191
organelle (N=3589)	27.0191
yeast_expression:expression: SWI/SNF complex_mid (N=5181)	34.0704
intracellular (N=4412)	36.6837
Sabet04_H4_TXN:Positive (N=890)	40.4391
intracellular non-membrane-bound organelle (N=833)	46.0684
non-membrane-bound organelle (N=833)	46.0684
protein complex (N=1350)	47.5902
non-membrane-bound_organelle.go-component (N=913)	50.5948
Hughes2000:Hughes00_tup1D_mid (N=5005)	58.4839
Basehoar+al-Cell04:TATAless (N=4552)	58.5228
yeast_no_tata_genes (N=2883)	67.7996
Huisinga+Pugh06:TFIID-dominated (N=4631)	91.5262
