# Supplementary material for: Patterns and Mechanisms of Ancestral Histone Protein Inheritance in Budding Yeast
Source: PLoS Biol. 2011 Jun 7;9(6):e1001075. doi: 10.1371/journal.pbio.1001075 (PMC3110181; doi:10.1371/journal.pbio.1001075)
Supplement: Table S3 — Strain list. Genotypes of strains used in this study. (XLS) [file pbio.1001075.s021.xls]

## Sheet: Sheet1
Strain	Relevant genotype	Reference
NKI2148	MATa his3Δ200 leu2Δ0 lys2Δ0 met15Δ0 ura3Δ0 hhf1-hht1∆::LEU2 hht2::HHT2-LoxP-HA-HPHMX-LoxP-T7 HIS3::PTDH3-CRE-EBD78 bar1∆::HisG	Verzijlbergen et al.
NKI2169	NKI2148 hhf2::HHF2Δ3-18 + HHT2-HHF2	This study
NKI2215	MATa his3∆200 leu2∆0 trp1∆63 ura3∆0 met15∆0	This study
	hht1-hhf1∆::MET15 HIS3::PTDH3-CRE-EBD78 bar1∆::HisG hht2::HHT2-LoxP-HA-HPHMX-LoxP-T7
NKI2245	NKI2215 scc1::KANMX-PMET3-SCC1	This study1
NKI2219	MATa his3∆200 leu2∆0 trp1∆63 ura3∆0 met15∆0	This study
	hht1-hhf1∆::MET15 bar1∆::HisG HIS3-PTDH3-CRE-EBD78
	hht2::HHT2-LoxP-HA-HPHMX-LoxP-T7 pol30∆::KANMX
NKI2225	NKI2219 pBL230 (pRS314-POL30-WT)	This study
NKI2226	NKI2219 pBL230.1 (pRS314-pol30-E3A-K5A)	This study
NKI2227	NKI2219 pBL230.8 (pRS314-pol30-R61A-D63A)	This study
NKI2228	NKI2219 pBL230.79 (pRS314-pol30-L126A-I128A)	This study
NKI4114	MATα his3∆1 leu2∆0 ura3∆0 met15∆0 can1∆::PSTE2-Sp-his5 hhf1-hht1∆::LEU2 hht2::HHT2-LoxP-HA-HPHMX-LoxP-T7 lyp1∆::NATMX-PTDH3-CRE-EBD78	This study2
BY4741	MATa his3∆1 leu2∆0 met15∆0 ura3∆0	Open biosystems
NKI4128	MATa his3∆1 leu2∆0 met15∆0 ura3∆0 can1∆::PSTE2-Sp-his5 hhf1-hht1∆::LEU2 hht2::HHT2-LoxP-HA-HPHMX-LoxP-T7 lyp1∆::NATMX-PTDH3-CRE-EBD78	This study
NKI2236	NKI4128 cac1∆::KANMX	This study
NKI2235	NKI4128 top1∆::KANMX	This study
NKI4188	NKI4128 swd1∆:: KANMX	This study
NKI4189	NKI4128 swd3∆::KANMX	This study
NKI4190	NKI4128 set2∆::KANMX	This study
NKI4088	NKI2048 rtt109∆::KANMX	This study
NKI2194	NKI2148 hhf2-K5,12R (H4-K5R,K12R)	This study
NKI2288	NKI2148 nhp6a∆::KANMX nhp6b∆:: NATMX	This study
1Generated using a derivative of plasmid pKL187 (K. Labeeb) in which the CUP1 promoter was replaced by a MET3 promoter fragment
2Derived from Y7092 (gift from C. Boone)
