# Supplementary material for: Patterns and Mechanisms of Ancestral Histone Protein Inheritance in Budding Yeast
Source: PLoS Biol. 2011 Jun 7;9(6):e1001075. doi: 10.1371/journal.pbio.1001075 (PMC3110181; doi:10.1371/journal.pbio.1001075)
Supplement: Table S4 — Primers used. Primer sequences. (XLS) [file pbio.1001075.s022.xls]

## Sheet: Sheet1
Gene	Primer Name	Primer sequence
SPA2_5’	SPA2_High_Qfor	ATCAAGAGAAGAGGGTTCGACAAG
SPA2_5’	SPA2_High_Qrev	CATCGGCTGCGGTAATGG
SPA2_3’	SPA2_Low_Qfor	CAATGGACGTCATATCCACGAT
SPA2_3’	SPA2_Low_Qrev	TTCGTCACCTGTGGTTTCTTGA
SPA2_Mid5’	SPA2_MidLow_Qfor	GAGAAGGGCGCATCTGTAGAAT
SPA2_Mid5’	SPA2_Midlow_Qrev	CGACATTACCAAGTGGTTCTTGAA
SPA2_Mid3’	SPA2_MidLower_Qfor2	CCAACAAACAAGGATGCCAAT
SPA2_Mid3’	SPA2_MidLower_Qrev2	TCTCGTTTGATCGTACGGTTTAAG
BUD3_5’	BUD3_High_Qfor	TGTCGAGACCACACCGCTAA
BUD3_5’	BUD3_High_Qrev	CGTCCAGTCTGAAAGTGATTTATCA
BUD3_3’	BUD3_Low_Qfor	AATATTCCCCACTATTCCTAGGTTAGC
BUD3_3’	BUD3_Low_Qrev	AGGATGGTGACCTTTGAAAGTTAATT
